# Supplementary material for: Preparation and Characterization of Camellia Oil Microcapsules Using Spray Drying Coupled with Sodium Caseinate/Xanthan Gum-Stabilized Emulsion Template
Source: Foods. 2025 Oct 23;14(21):3610. doi: 10.3390/foods14213610 (PMC12610554; doi:10.3390/foods14213610)
Supplement: Supplementary file 1 [file foods-14-03610-s001.zip]

Archive with 1 entries (1 files):
- foods-3901574-supplementary.pdf
